# Supplementary material for: Chemical Composition, Biomolecular Analysis, and Nuclear Magnetic Resonance Spectroscopic Fingerprinting of Posidonia oceanica and Ascophyllum nodosum Extracts
Source: Metabolites. 2023 Jan 24;13(2):170. doi: 10.3390/metabo13020170 (PMC9963245; doi:10.3390/metabo13020170)
Supplement: Supplementary file 1 [file metabolites-13-00170-s001.zip]

Archive with 1 entries (1 files):
- metabolites-2127635-supplementary.pdf
